# Supplementary material for: Optimal dose of normal saline for confirming correct peripheral venous access with precordial Doppler ultrasonography in children
Source: Sci Rep. 2023 Apr 12;13:5994. doi: 10.1038/s41598-023-32578-5 (PMC10097858; doi:10.1038/s41598-023-32578-5)
Supplement: Supplementary file 1 — Supplementary Information. [file 41598_2023_32578_MOESM1_ESM.xlsx]

## Sheet: 1
num	dose	completion	age_y	age_m	sex	ht	weight	bmi	asa_ps	iv_place	iv_gauge	airway	probe_loc	rater1	rater2	pre_v	post_v	v_diff
1	2	1	1	8	1	82.1	10.6	15.726	1	8	2	1	2	1	1	14.13	26.04	11.91
2	1	1	5	9	1	110.6	16.5	13.4888	1	10	2	2	2	1	1	15.16	20.74	5.58
3	1	1	2	5	1	88.7	12.1	15.3794	1	10	2	2	2	2	2	14.45	17.91	3.46
4	1	1	1	2	1	80	10.6	16.5625	1	10	2	2	2	1	2	14.45	17.91	3.46
5	3	1	1	9	1	80	10	15.625	1	10	2	1	2	1	1	13.51	26.49	12.98
6	2	1	2	8	2	85.8	12	16.3007	2	10	2	2	2	1	1	15.29	22.75	7.46
7	1	1	4	8	2	104.2	16.4	15.1046	1	10	2	2	2	1	1	13.25	17.01	3.76
8	1	1	2	9	1	96.4	15.3	16.4641	1	10	1	1	2	2	2	11.92	12.72	0.8
9	2	1	5	0	1	98	16.7	17.3886	2	10	2	2	2	1	2	14.57	17.93	3.36
10	3	1	6	5	2	109.8	15.5	12.8566	1	10	2	1	2	1	2	13.57	25.26	11.69
11	1	1	6	1	2	106	17.1	15.2189	1	10	2	2	2	2	1	14.65	15.34	0.69
12	3	1	5	5	1	108.8	18.9	15.9663	1	10	2	2	2	1	1	15.19	34.56	19.37
13	2	1	5	5	1	106.9	16.5	14.4387	1	10	2	1	2	1	1	17.88	23.08	5.2
14	2	1	4	6	1	103.8	16.3	15.1284	1	10	2	2	2	1	2	14.62	18.26	3.64
15	3	1	5	8	1	109.2	18.7	15.6818	2	8	2	2	2	1	1	18.94	21.07	2.13
16	2	1	1	7	1	81.5	11.8	17.7651	1	10	2	2	2	1	1	14.39	22.01	7.62
17	1	1	1	3	1	76.5	10.9	18.6253	2	10	2	2	2	1	1	12.98	19.53	6.55
18	3	1	1	6	1	79	10.6	16.9845	1	10	2	2	2	1	1	14.95	20.94	5.99
19	2	1	2	4	1	83.5	11.1	15.9203	1	10	2	2	2	1	1	14.41	19.97	5.56
20	2	1	4	11	1	109.1	17.8	14.9545	1	10	2	1	2	1	1	17.21	31.31	14.1
21	3	1	6	5	1	110.2	19	15.6455	1	9	2	2	2	1	1	15.77	25.64	9.87
22	2	1	2	2	1	82.5	11.4	16.7493	1	10	2	2	2	1	1	16.3	27.52	11.22
23	1	1	4	6	2	105.6	16.7	14.9758	1	10	2	2	2	2	2	14.39	15.25	0.86
24	2	1	4	0	1	104.6	17.3	15.8119	1	10	2	2	2	1	1	15.1	17.64	2.54
25	3	1	2	7	1	84.1	11.9	16.825	1	10	2	1	2	2	1	14.81	24.86	10.05
26	3	1	3	6	1	100.7	15.9	15.6797	1	10	2	1	2	1	1	14.8	27.31	12.51
27	1	1	5	10	1	105.1	17.5	15.8428	1	10	2	2	2	1	2	16.02	18.71	2.69
28	3	1	2	11	2	96	13.7	14.8655	1	10	2	2	2	1	1	13.6	20.49	6.89
29	2	1	5	5	1	107	19.1	16.6827	1	10	2	2	2	1	1	17.23	20.79	3.56
30	3	0	2	7	1	88.9	12	15.1837	1	10	1	3	2
31	3	1	4	1	1	99.4	16.2	16.3962	1	10	2	2	2	1	1	16.29	28.16	11.87
32	1	1	3	11	1	95.5	14.3	15.6794	1	10	2	2	2	1	1	14.99	25.2	10.21
33	2	1	2	10	1	96	15.1	16.3845	1	10	1	1	2	2	2	15.21	18.05	2.84
34	3	1	2	7	2	84	12.1	17.1485	1	10	2	2	2	1	1	14.14	23.91	9.77
35	3	1	3	5	1	92.5	13.2	15.4273	1	10	2	1	2	1	1	15.76	27.51	11.75
36	1	1	5	5	2	108.5	18.1	15.3751	1	10	2	2	2	2	2	16.12	17.72	1.6
37	1	1	1	10	2	82	13.9	20.6722	1	10	2	1	2	1	1	16.53	29.49	12.96
38	3	1	5	4	2	102	16	15.3787	1	10	2	2	2	1	1	15.38	25.59	10.21
39	3	1	4	1	2	99	14.7	14.9985	2	10	1	2	2	1	1	13.38	19.42	6.04
40	3	1	4	0	2	99.7	13.9	13.9838	1	10	2	1	2	1	1	12.9	15.4	2.5
41	3	1	6	2	2	112.2	18.1	14.3778	2	10	2	2	2	1	1	16.66	26.32	9.66
42	1	1	1	3	1	77.1	10.5	17.6637	1	10	1	2	1	2	2	11.38	11.37	-0.01
43	3	1	1	4	1	81.8	11.3	16.8878	1	8	2	2	2	1	1	12.46	20.76	8.3
44	3	1	4	0	1	103.1	15.7	14.7701	1	8	2	2	2	1	1	12.89	21.3	8.41
45	3	1	4	10	1	108.3	18.1	15.432	2	10	1	1	2	1	1	12.23	20.14	7.91
46	3	1	2	6	1	86	12.5	16.901	1	10	2	2	2	1	1	17.18	23.45	6.27
47	2	1	2	1	1	81.1	10.9	16.5724	1	10	2	1	2	1	1	15.77	35.53	19.76
48	1	0												1	1	13.67	22.97	9.3
49	3	0	8	0	2	124	19.7	12.8122	1	10	2	2	2			14.04	13.21	-0.83
50	1	1	4	9	1	90.6	12	14.6192	2	8	2	1	2	1	1	13.19	17.89	4.7
51	3	1	2	6	1	84.2	11.7	16.503	2	8	2	1	2	1	1	15.02	19.62	4.6
52	2	1	7	6	1	114.5	18.6	14.1874	1	8	2	3	2	1	2	14.47	17.96	3.49
53	3	1	3	7	1	77.6	12.5	20.7581	1	10	2	1	2	1	1	14.04	27.69	13.65
54	2	1	7	1	1	113.1	19.2	15.0098	1	10	2	1	2	1	1	15.13	25.47	10.34
55	1	1	6	0	1	109.7	16.8	13.9603	1	8	2	2	2	2	2	16.03	18.4	2.37
56	1	1	5	8	2	107	17.7	15.4599	1	10	2	2	2	2	2	26.19	27.41	1.22
57	3	1	4	2	1	103.2	17.9	16.8071	1	10	2	2	2	1	1	15.15	19.34	4.19
58	1	1	2	9	2	87.9	12.6	16.3077	1	10	1	1	2	1	2	12.85	14.95	2.1
59	1	1	2	6	2	83.3	11	15.8527	1	10	2	2	2	1	1	16.28	19.71	3.43
60	3	1	2	1	1	83.3	10.8	15.5644	2	8	2	1	2	1	1	14.62	20.87	6.25
61	2	1	1	9	1	86.3	13.5	18.1264	2	10	2	2	2	1	1	14.81	26.2	11.39
62	3	1	5	7	2	103.3	16.6	15.5563	1	10	2	1	2	2	2	16.48	16.89	0.41
63	2	1	5	9	1	106.7	16.4	14.4051	2	10	2	3	2	1	1	15.57	30.89	15.32
64	2	1	5	4	2	106.2	16.1	14.275	1	10	2	2	2	2	2	14.83	17.51	2.68
65	3	1	1	7	2	75.5	10	17.5431	1	10	1	1	2	1	1	19.09	28.9	9.81
66	1	1	6	8	1	110.8	16.5	13.4402	1	10	2	2	2	2	2	11.83	14.77	2.94
67	1	1	1	8	1	81.7	12.3	18.4273	1	10	2	2	2	1	1	13.27	26.81	13.54
68	1	1	7	0	2	112.6	18.2	14.3547	1	10	2	2	2	2	2	16.26	19.99	3.73
69	2	1	5	3	2	109.2	19.9	16.6881	1	10	2	1	2	1	1	16.18	34.06	17.88
70	1	1	7	1	1	111.1	16.8	13.6107	1	10	2	2	2	1	2	17.82	24.94	7.12
71	3	1	4	11	1	92.2	12.1	14.2339	2	8	1	1	2	1	1	17.95	17.12	-0.83
72	2	1	3	2	2	91.2	12.4	14.9084	1	10	2	2	2	2	2	13.26	13.34	0.08
73	1	1	1	10	1	84.6	13	18.1636	1	10	2	1	2	2	2	14.76	19.99	5.23
74	2	1	3	9	1	97.2	15.1	15.9825	1	10	2	1	2	1	1	15.01	16.56	1.55
75	1	1	5	9	1	109	14.7	12.3727	2	8	2	2	2	2	1	12.96	16.13	3.17
76	2	1	4	11	2	100.3	15.9	15.805	1	10	2	2	2	1	1	15.93	27.1	11.17
77	2	1	2	2	2	82.9	10	14.5509	1	10	2	1	2	1	1	14.3	26.35	12.05
78	1	1	3	6	1	89	11.1	14.0134	1	10	2	2	2	1	1	16.57	28.62	12.05
79	1	1	6	7	2	108.7	15.2	12.8643	1	10	2	2	2	1	2	15.56	22.44	6.88
80	1	1	1	7	2	81.2	11.5	17.4416	2	10	1	2	2	1	1	15.36	27.1	11.74
81	1	1	1	9	1	82.1	11.2	16.6162	1	10	2	2	2	1	1	14.61	16.93	2.32
82	2	1	5	11	2	98.5	14.3	14.7388	1	10	2	2	2	1	1	16.77	21.26	4.49
83	1	1	5	4	1	103.1	15.7	14.7701	1	8	2	1	2	2	2	14.48	17.71	3.23
84	1	1	4	7	1	98.7	13.8	14.1659	1	10	2	1	2	1	2	14.45	23.24	8.79
85	1	1	3	0	1	87.2	14	18.4117	2	9	2	2	2	1	1	14.19	19.25	5.06
86	1	1	5	9	1	111.9	19.4	15.4932	1	10	2	1	2	1	1	15.58	28.12	12.54
87	1	1	5	2	2	109.7	19.2	15.9547	1	10	2	1	2	2	2	12.94	15.43	2.49
88	1	1	1	3	1	79.7	10.1	15.9003	1	10	2	2	2	1	1	13.85	22.83	8.98
89	3	1	3	10	2	100.8	15.5	15.2549	2	10	2	1	2	1	1	23.48	26.82	3.34
90	3	1	3	1	1	94.4	13.8	15.4859	1	8	2	2	2	2	2	15.24	15.93	0.69
91	1	1	5	6	2	110.3	17.9	14.713	1	10	2	2	2	2	2	20.42	22.2	1.78
92	3	1	7	7	2	110.7	16.9	13.7909	2	10	1	1	2	1	1	12.37	17.56	5.19
93	3	1	2	10	2	92	14.9	17.604	1	10	2	1	2	1	1	15.88	24.31	8.43
94	3	1	2	0	2	81.3	11.2	16.9448	1	10	2	2	2	1	1	14.96	21.27	6.31
95	1	1	5	7	2	101.5	14.5	14.0746	1	10	1	2	2	2	2	12.62	14.04	1.42
96	2	1	5	10	2	115.8	18	13.4232	1	10	2	1	2	1	1	12.94	21.27	8.33
97	2	1	2	11	1	84.8	11.7	16.2702	1	10	1	2	2	1	2	12.28	21.25	8.97
98	2	1	6	0	2	114.7	18.9	14.366	1	10	2	2	2	1	1	12.5	18.55	6.05
99	2	1	3	10	1	95.2	13.8	15.2267	1	10	2	1	2	1	1	13.13	18.48	5.35
100	2	1	3	4	2	97.2	14.4	15.2416	1	10	2	1	2	1	1	15.7	23.42	7.72
101	2	1	7	3	2	113.2	18.4	14.359	1	10	2	2	2	2	2	15.27	17.68	2.41
102	3	1	3	6	1	90	13.7	16.9136	1	10	2	2	2	1	1	14	24.29	10.29
103	2	1	6	5	2	110.6	19.2	15.6961	2	10	2	2	2	1	1	13.67	19.75	6.08
104	2	1	5	9	2	106.9	17.8	15.5763	1	10	2	2	2	1	1	13.56	20.46	6.9
105	3	1	6	10	2	112.2	18.6	14.775	1	8	2	2	2	1	2	12.96	18.17	5.21
106	3	0												1	1	15.95	17.19	1.24
107	2	1	6	8	2	112.8	19.7	15.4827	1	10	2	1	2	2	2	11.19	14.12	2.93
108	1	1	3	6	1	91.7	11.4	13.5571	1	10	2	1	2	1	1	14.55	22.7	8.15
109	2	1	6	7	1	108.7	17.4	14.7262	1	10	2	2	2	1	1	15.28	23.04	7.76
110	3	1	5	1	2	104.1	14.5	13.3803	1	8	2	1	2	2	2	13.9	16.65	2.75
111	2	1	7	9	1	113.7	18.3	14.1557	2	10	2	3	1	1	1	16.81	20.28	3.47
112	3	1	4	6	1	105.4	17.3	15.5727	1	10	2	2	2	1	1	18.19	26.39	8.2
113	3	1	5	4	2	91.4	13.4	16.0403	2	8	2	1	2	1	1	14.37	21.24	6.87
114	1	1	2	3	1	89	11.7	14.7709	1	10	2	2	2	2	2	14.32	16.27	1.95
115	2	1	6	7	1	109	16.5	13.8877	1	10	1	1	2	1	1	13.62	23.5	9.88
116	2	1	1	8	1	82.5	11.3	16.6024	1	10	2	1	2	1	1	16.58	22.93	6.35
117	3	1	2	2	1	84.1	11.6	16.4008	1	10	2	3	2	2	1	15.17	28.52	13.35
118	1	1	6	0	1	110.9	18.5	15.0421	1	10	2	1	2	2	2	14.78	18.4	3.62
119	1	1	3	5	2	98.6	16.4	16.869	1	10	2	2	2	1	1	14.82	30	15.18
120	2	1	4	0	2	96	14.3	15.5165	1	10	2	1	2	1	1	14.98	25.91	10.93
121	1	1	1	10	1	81.5	11.5	17.3134	1	10	2	2	2	1	1	15.05	17.7	2.65
122	1	1	3	2	1	92.4	14.8	17.3348	1	10	2	2	2	2	1	17.27	24.16	6.89
123	2	1	5	2	1	106	19.6	17.4439	2	10	1	2	2	2	2	16.52	19.69	3.17
124	2	1	2	6	2	88.8	10.8	13.6961	2	10	1	2	2	1	1	14.56	20.26	5.7
125	1	1	4	11	2	104.6	16.1	14.7151	1	10	2	2	1	2	2	12.23	12.69	0.46
126	1	0	4	6	2	101.7	14.3	13.8259	1	10	2	2	2
127	2	1	6	11	1	113.7	17.9	13.8462	1	10	2	1	2	2	2	15.52	17.41	1.89
128	1	0	8	10	2	117.5	19.8	14.3413	2	10	1	3	2
129	1	0
130	3	1	5	4	1	111	18.3	14.8527	1	10	2	1	2	2	2	14.34	19.02	4.68
131	1	1	1	11	1	78	11	18.0802	1	10	2	2	2	1	1	17.93	29.63	11.7
132	1	1	8	7	2	123.4	19.9	13.0684	1	10	2	2	2	1	1	12.96	19.85	6.89
133	2	1	1	2	1	79.8	11.2	17.5878	1	10	2	1	2	1	1	15.12	22.34	7.22
134	3	1	1	6	1	79.7	11	17.3171	1	10	1	2	2	2	2	17.28	26.08	8.8
135	3	1	3	11	1	102.6	16	15.1994	1	10	2	1	2	1	1	13.83	25.44	11.61
136	2	1	5	10	2	108.3	17.9	15.2615	1	10	2	2	2	2	2	13.62	19.9	6.28
137	2	1	6	5	1	112.2	16.7	13.2657	2	10	2	1	2	1	1	14.69	24.12	9.43
138	1	1	5	5	2	105.5	18.3	16.4417	1	10	2	2	2	2	2	12.23	15.69	3.46
139	2	1	1	10	2	83.8	11.5	16.3761	1	10	2	2	2	1	2	14.19	21.85	7.66
140	3	1	5	10	2	104.4	15.2	13.9458	1	10	2	2	2	1	1	15.47	27.65	12.18
141	2	1	1	6	2	78.9	10.7	17.1882	2	10	2	2	2	1	1	13.23	26.73	13.5
142	1	1	2	1	1	86	11.2	15.1433	1	10	2	2	2	2	2	16.27	17.89	1.62
143	1	1	2	11	2	94.8	15.5	17.2471	1	10	2	1	2	1	1	14.51	26.24	11.73
144	2	1	5	1	1	107.7	17.9	15.432	1	8	3	1	2	1	1	15.66	23.27	7.61
145	2	1	2	2	1	83.9	13.7	19.4624	1	10	2	2	2	1	1	15.02	22.18	7.16
146	2	1	1	0	1	76.3	10.3	17.6925	1	10	2	2	2	1	1	15.84	23.25	7.41
147	3	1	1	4	1	78.5	10.6	17.2015	1	10	2	2	2	2	2	14.94	21.37	6.43
148	3	1	1	3	1	79.5	11.2	17.7208	1	10	2	2	2	1	1	16.55	29.66	13.11
149	1	1	4	3	1	96.5	15.7	16.8595	2	8	2	2	2	1	1	15.56	23.99	8.43
150	2	1	5	3	2	109	18.1	15.2344	2	10	2	2	2	2	2	12.62	16.25	3.63
151	2	1	4	0	1	105.8	18.5	16.5272	1	10	2	2	2	2	2	17.19	19.66	2.47
152	2	1	3	10	1	94.8	14.1	15.6893	1	10	2	2	2	2	2	20.69	19.58	-1.11
153	1	1	4	4	2	106	17.5	15.5749	1	10	2	3	2	2	2	14.15	16.76	2.61
154	1	1	1	4	2	77.2	10.2	17.1146	1	10	1	2	2	2	2	14.41	19.54	5.13
155	2	1	2	6	1	89.2	14	17.5954	1	10	1	2	2	1	1	19.07	20.39	1.32
156	2	1	1	7	1	83.7	12.9	18.4136	1	10	2	2	2	1	1	16.32	26.61	10.29
157	3	1	1	0	1	73.5	10.5	19.4363	1	10	2	2	2	1	1	15.32	24.45	9.13
158	1	1	1	3	1	77.6	10.8	17.935	1	10	1	2	2	1	1	19.11	27.51	8.4
159	3	1	4	9	1	106.4	18.4	16.253	1	10	2	1	2	1	1	17.07	25.96	8.89
160	2	1	1	7	1	76.3	10	17.1771	1	10	2	2	2	1	1	15.87	22.48	6.61
161	2	1	4	0	1	97.2	16.8	17.7818	2	10	2	3	2	1	1	15.88	28.42	12.54
162	2	1	4	5	2	97.3	12.8	13.5202	1	10	2	2	2	2	2	14.51	18.84	4.33
163	2	1	1	7	1	81	11.1	16.9182	1	10	2	2	2	1	1	14.07	27.92	13.85
164	3	1	5	10	2	115.8	18.5	13.796	1	10	2	2	2	1	1	16.9	24.43	7.53
165	3	1	5	7	1	92	14.7	17.3677	2	10	2	2	2	2	2	13.46	23.83	10.37
166	3	1	4	4	1	105	17.8	16.1451	2	10	2	2	2	1	1	27.49	27.19	-0.3
167	3	1	4	6	1	107.8	19.3	16.6081	2	10	2	1	2	1	1	14.81	24.41	9.6
168	1	1	4	1	1	103.5	15.5	14.4694	1	10	2	1	2	1	1	14.92	23.91	8.99
169	2	1	3	9	1	97.5	15.8	16.6206	1	10	2	1	2	2	1	13.52	27.86	14.34
170	1	1	5	3	2	107.3	18.7	16.2421	1	10	2	2	2	1	1	15.32	30.74	15.42
171	2	1	3	2	1	96.9	15.8	16.8271	1	10	2	1	2	1	1	22.24	25.38	3.14
172	3	1	5	4	1	117.2	19.4	14.1236	1	10	2	1	2	2	2	38.89	32.76	-6.13
173	3	1	3	8	2	100.3	15.3	15.2086	1	10	2	1	2	1	1	19.51	27.09	7.58
174	1	1	4	0	1	99.5	14	14.1411	1	10	2	1	2	2	2	18.46	18.23	-0.23
175	1	1	2	9	1	90.6	13	15.8375	2	10	2	1	2	1	1	13.05	23.16	10.11
176	3	1	6	2	2	102.1	14.4	13.8137	2	8	2	1	2	1	1	16.64	26.29	9.65
177	1	1	1	5	1	82.5	11.3	16.6024	1	10	2	2	2	2	2	17.17	19.12	1.95
178	3	1	2	5	2	87.2	11.4	14.9924	1	10	2	2	1	1	1	13.09	22.72	9.63
179	1	1	7	7	1	113.1	17.6	13.759	1	10	2	2	2	2	2	15.31	17.78	2.47
180	2	1	4	3	1	106.5	17.2	15.1645	1	10	2	2	2	1	1	15.29	22.82	7.53
181	3	1	3	1	2	94.5	14.7	16.4609	1	10	2	2	2	1	2	17.43	19.22	1.79
182	3	1	2	10	1	87	11.3	14.9293	1	10	2	2	2	1	2	16.5	21.25	4.75
183	1	1	7	2	1	114	18.2	14.0043	1	10	2	2	2	2	2	15.36	15.74	0.38
184	1	1	1	5	1	81	12.5	19.052	1	10	1	2	2	2	1	20.33	21.23	0.9
185	2	1	1	10	1	79.2	9.9	15.7828	1	10	2	2	2	1	1	29.03	31.61	2.58
186	2	1	4	2	1	102.6	18.1	17.1943	1	10	2	1	2	1	1	16.96	30	13.04
187	2	1	7	8	1	119.2	17.8	12.5276	2	10	2	1	2	1	1	30.69	33.95	3.26
188	1	1	7	3	2	105.2	17.2	15.5416	2	8	2	2	2	1	1	15.92	19.92	4
189	2	1	1	5	2	76.8	10.4	17.6324	1	10	1	2	2	1	1	15.96	33.68	17.72
190	1	1	5	11	2	111	19.5	15.8266	2	10	2	2	1	2	2	16.12	18.63	2.51
191	1	1	7	10	1	120.5	18.1	12.4654	1	10	2	2	2	1	1	15.45	16.91	1.46
192	1	1	6	0	1	112.9	19.6	15.3769	2	10	2	1	2	2	2	12.31	17.25	4.94
193	2	1	5	8	2	110.5	16.7	13.677	1	10	2	1	2	1	1	15.15	24.26	9.11
194	3	1	2	0	2	84	11.7	16.5816	1	10	1	1	2	1	1	15.61	26.97	11.36
195	3	1	2	11	2	90.6	13	15.8375	1	10	2	2	2	1	1	20.18	20.81	0.63
196	3	1	5	11	2	105.7	16.5	14.7684	1	10	2	2	2	1	1	14.4	20.3	5.9
197	3	1	4	6	2	102	15.5	14.8981	1	10	2	2	2	2	2	36.03	23.53	-12.5
198	2	0
199	2	1	3	1	1	97	14.8	15.7296	2	10	1	2	2	2	2	14.8	15.4	0.6
200	3	1	2	5	1	86.8	11.4	15.1309	2	10	2	1	2	1	1	14.54	20.8	6.26
201	1	1	4	8	1	101.6	14.9	14.4344	1	10	2	2	2	1	1	14.76	21.22	6.46
202	3	1	5	7	2	108.2	17.9	15.2897	1	10	2	2	2	1	1	18.01	23.86	5.85
203	3	1	4	9	1	98.2	15.8	16.3845	2	10	2	1	2	1	1	12.32	17.48	5.16
204	3	1	2	9	1	84.3	13.2	18.5746	2	10	2	2	2	1	1	14.08	18.01	3.93
205	3	1	2	3	1	87.7	12.7	16.5122	1	10	2	1	2	1	1	12.67	19.78	7.11
206	2	1	5	3	1	103.4	16.3	15.2457	1	10	2	1	1	1	1	13.76	18.5	4.74
207	3	1	5	3	2	101.6	14.3	13.8532	1	10	2	1	2	1	1	13.44	18.74	5.3
208	2	1	1	0	1	75.2	10.4	18.3907	1	10	2	2	2	1	1	13.69	19.67	5.98
209	3	1	2	4	1	82.5	11.3	16.6024	2	9	2	2	2	1	1	13.74	17.64	3.9
210	2	1	5	7	2	105	16.9	15.3288	1	10	1	2	2	1	1	14.25	19.32	5.07
211	1	1	6	0	1	112	18.9	15.067	1	10	2	2	2	1	2	13.72	21.01	7.29
212	3	1	4	1	1	99.5	15.4	15.5552	1	10	2	1	2	2	2	14.13	25.58	11.45
213	2	1	6	4	1	115	18.2	13.7618	1	10	2	1	2	1	1	16.02	22.63	6.61
214	2	1	2	2	1	87.1	11.5	15.1587	1	10	2	1	2	2	2	14.72	15.14	0.42
215	1	1	6	2	2	110.6	18.9	15.4508	1	10	2	2	2	1	1	16.03	21.97	5.94
216	3	1	1	10	1	84.5	12.9	18.0666	2	10	2	2	2	1	1	14.54	27.79	13.25
217	3	1	3	1	1	88.7	11.8	14.998	1	9	2	2	2	1	1	14.48	16.77	2.29
218	2	1	6	0	1	113	18.5	14.4882	2	8	2	1	2	1	1	14.22	22.42	8.2
219	1	1	6	6	2	112.5	18.7	14.7753	1	8	2	2	2	1	1	15.73	23.77	8.04
220	3	1	6	1	2	109.5	17.5	14.5952	2	8	2	2	2	1	1	17.72	25.62	7.9
221	1	1	3	5	2	93	15.6	18.0368	1	10	2	2	2	1	1	16.35	21.44	5.09
222	3	1	3	8	2	94	14.4	16.297	2	10	2	1	2	1	1	20.83	22.6	1.77
223	1	1	2	7	2	87	12.6	16.6468	1	10	2	1	2	1	1	13.48	19.16	5.68
224	3	1	4	9	2	104.8	14.3	13.0201	1	10	2	2	2	2	1	13.13	17.28	4.15
225	3	1	1	7	1	81.7	10	14.9815	1	10	2	2	2	1	1	14.34	22.44	8.1
226	1	1	3	4	1	99.1	15.3	15.5792	1	10	2	1	2	1	1	15.9	26.82	10.92
227	2	0
228	1	1	5	0	1	104.3	15.6	14.3402	1	10	2	1	2	1	1	15.11	31.72	16.61
229	3	1	3	11	2	104.4	17.8	16.3312	1	10	2	2	2	2	1	14.71	20.59	5.88
230	1	1	5	5	2	112.2	19.1	15.1722	1	10	2	1	2	1	1	16.65	21.58	4.93
231	3	1	4	7	1	103	17.3	16.3069	1	10	2	2	2	1	1	15.86	30.34	14.48
232	2	1	6	0	2	109.5	17.5	14.5952	1	10	2	2	2	2	2	19.3	22.35	3.05
233	1	1	6	5	1	86	12.5	16.901	2	10	2	2	2	1	1	18.29	27.66	9.37
234	3	1	4	6	1	97.3	14.2	14.999	2	8	2	1	2	1	1	20.72	23.3	2.58
235	2	1	4	11	2	103.3	17.7	16.5872	2	8	2	1	2	2	1	14.84	17.17	2.33
236	2	1	5	3	2	111.4	16.2	13.054	2	10	2	1	2	2	2	17.2	16.69	-0.51
237	2	1	3	3	2	98.5	15.8	16.2849	1	10	2	2	2	1	1	16.07	21.61	5.54
238	3	1	3	2	1	86.3	12.4	16.6495	2	10	2	1	2	2	2	23.18	28.62	5.44
239	1	1	2	1	1	80.3	10.6	16.439	1	10	2	2	2	2	2	26.91	24.9	-2.01
240	1	1	2	3	2	82.1	10.7	15.8744	1	8	2	1	2	2	2	12.55	17.23	4.68
241	2	1	4	4	2	99.2	14.8	15.0397	2	8	1	1	2	2	2	31.69	26.74	-4.95
242	2	1	3	2	2	94	14.8	16.7497	1	10	2	1	2	1	1	17.4	24.54	7.14
243	3	1	6	2	2	105.6	17	15.2448	2	10	2	2	2	1	1	19.73	23	3.27
244	2	1	6	7	2	112.1	14.6	11.6183	1	10	2	1	2	1	1	15.96	22.71	6.75
245	3	1	5	8	2	105.2	15.5	14.0056	2	10	2	2	2	1	2	18.48	21.7	3.22
246	1	0
247	3	1	5	5	2	105.6	15.3	13.7203	1	10	2	1	2	1	1	15.77	27.04	11.27
248	2	1	4	5	1	99.8	15.3	15.3614	1	10	2	1	2	1	1	18.48	28.02	9.54
249	2	1	1	5	1	77.2	10.7	17.9535	1	10	2	1	2	2	2	19.69	21.41	1.72
250	3	1	3	9	2	100	16.1	16.1	1	9	2	2	2	1	2	18.01	21.24	3.23
251	2	1	2	8	1	94	14	15.8443	1	10	2	1	2	1	1	14.94	28.16	13.22
252	1	1	2	1	1	92.8	16.7	19.3919	1	10	2	2	2	1	1	17.09	27.32	10.23
253	2	1	5	0	1	102.7	18.3	17.3504	1	10	2	2	2	1	1	19.39	21.39	2
254	1	1	1	1	1	77.5	10.4	17.3153	1	10	2	1	2	2	2	14.51	13.95	-0.56
255	2	1	3	6	1	94.9	12.4	13.7686	1	10	2	2	2	1	1	16.19	17.19	1
256	2	1	6	0	1	105.6	17.1	15.3345	1	10	2	2	2	1	1	17.28	27.06	9.78
257	3	1	4	6	1	104.6	18.8	17.1828	1	10	2	2	2	2	2	18.67	22.86	4.19
258	2	0												2	2	15.76	17.45	1.69
259	1	1	1	10	1	81.5	11.4	17.1629	1	10	2	1	2	2	2	14.19	18.36	4.17
260	3	1	6	10	2	113.5	18.8	14.5937	1	10	2	2	2	2	2	13.92	13.76	-0.16
261	1	1	6	10	2	113.2	19.6	15.2955	1	10	2	2	2	1	1	13.25	15.88	2.63
262	3	1	4	10	2	105	18	16.3265	1	10	2	2	2	1	1	17.41	22.67	5.26
263	2	1	5	10	2	107.2	18.6	16.1854	2	10	2	2	2	1	2	15.73	17.82	2.09
264	3	1	4	0	1	99	17.5	17.8553	1	10	2	2	2	1	1	25.73	32.67	6.94
265	3	1	3	2	1	94.7	14	15.6109	1	10	2	1	2	1	1	16.05	31.35	15.3
266	2	1	3	4	2	98.3	16.7	17.2826	1	9	2	1	2	2	2	16.98	20.24	3.26
267	1	1	4	8	2	99.6	15.1	15.2215	1	10	2	2	2	2	2	21.96	19.55	-2.41
268	2	1	5	11	2	110.3	18.8	15.4528	1	10	2	2	2	1	1	15.01	22.2	7.19
269	3	1	3	1	2	92.7	14.6	16.99	1	10	2	1	2	2	2	16.09	19.27	3.18
270	1	1	2	0	1	83.6	15.3	21.8917	1	10	2	2	2	2	2	15.31	16.23	0.92
271	1	1	4	9	1	104.6	17	15.5377	1	10	2	1	2	2	2	27.92	24.63	-3.29
272	2	1	5	9	1	103	17.2	16.2126	1	10	2	2	2	1	1	21.81	27.15	5.34
273	3	1	4	2	1	102.6	15.7	14.9144	1	9	2	2	2	1	1	14.71	19.54	4.83
274	3	1	5	7	1	112.6	18.2	14.3547	1	10	2	1	2	1	1	14.8	39.02	24.22
275	3	1	2	8	1	87.5	12.5	16.3265	2	10	2	1	2	2	2	12.96	17.82	4.86
276	1	1	2	2	2	86.1	12.9	17.4014	1	10	2	2	2	2	2	17.9	19.5	1.6
277	1	1	5	3	1	107.5	18.2	15.7491	2	10	2	2	2	1	1	21.85	25.81	3.96
278	3	1	4	6	1	98.8	15.9	16.2886	1	10	2	2	2	1	1	17.25	34.04	16.79
279	2	1	6	11	2	114	19.3	14.8507	1	10	2	2	2	2	2	17.34	23.11	5.77
280	3	1	5	9	1	104	15.7	14.5155	1	9	2	2	2	1	1	19.39	26.75	7.36
281	1	1	5	2	2	105	16.4	14.8753	1	9	2	2	2	1	2	21.39	18.61	-2.78
282	2	1	4	2	2	100.3	15.8	15.7056	1	10	2	2	2	1	2	17.43	21.98	4.55
283	1	1	2	2	1	82.6	12	17.5882	1	10	2	2	2	2	2	16.36	15.45	-0.91
284	1	1	5	1	2	104.9	16.3	14.8128	1	10	1	2	2	1	1	18.27	22.33	4.06
285	3	1	5	1	2	107.6	15.5	13.3877	1	10	2	2	2	1	1	15.1	24.97	9.87
286	1	1	5	10	2	108.5	17.2	14.6106	2	8	2	2	2	2	2	15.65	17.99	2.34
287	2	1	2	5	1	88	11.3	14.5919	1	10	1	1	2	1	2	15.69	20.22	4.53
288	1	1	3	7	1	90.5	11.7	14.2853	1	10	2	1	2	2	2	16.51	19.1	2.59
289	1	1	2	4	1	83.3	12	17.2938	1	10	2	2	2	1	1	17.72	27.31	9.59
290	3	1	5	10	2	102.2	16.6	15.893	1	10	2	2	2	1	1	12.03	22.18	10.15
291	1	1	6	2	1	117.7	19.7	14.2204	1	8	2	2	2	1	1	15.79	19.9	4.11
292	2	1	3	7	1	100.5	14.8	14.6531	1	10	2	2	2	1	1	17.39	39.66	22.27
293	2	1	6	1	1	110	19.2	15.8678	1	10	2	2	2	2	2	16.9	19.94	3.04
294	3	1	1	10	1	84.4	13.4	18.8113	1	10	1	2	2	2	2	14.02	17.05	3.03
295	2	1	3	10	1	97.6	14.4	15.1169	1	10	1	2	2	1	1	16.4	26.02	9.62
296	2	1	6	6	2	106	14.8	13.1719	1	8	2	2	2	2	1	15.95	20.7	4.75
297	3	1	5	7	1	116	19.6	14.566	1	10	1	2	2	1	1	17.57	27.51	9.94
298	3	1	5	10	2	108	19.1	16.3752	1	10	2	2	2	1	1	14.47	21.27	6.8
299	3	1	6	0	1	109.8	18.6	15.428	1	8	2	1	2	1	1	15.38	21.63	6.25
300	3	1	5	2	2	107.8	19.9	17.1244	1	10	1	1	2	2	2	20.91	23.32	2.41
301	2	1	7	3	1	108.6	18	15.262	1	10	2	1	2	1	1	16.56	22.01	5.45
302	1	1	3	5	2	97.8	14.6	15.2642	1	10	2	1	2	2	2	15.44	15.74	0.3
303	2	1	4	4	2	98.2	14.4	14.9327	1	10	2	2	2	2	1	20.97	14.03	-6.94
304	1	1	4	10	1	105.2	19.3	17.4392	1	10	2	1	2	2	2	15.24	19.12	3.88
305	2	1	3	0	2	96.3	17.8	19.1941	1	10	2	1	2	2	1	17.28	20.42	3.14
306	1	1	1	3	2	79	11.8	18.9072	1	10	2	1	2	2	2	32.74	30.04	-2.7
307	2	1	3	2	2	94.6	15	16.7613	1	10	2	2	2	1	1	15.21	22.36	7.15
308	3	1	2	2	1	84.7	13.5	18.8177	1	10	2	1	2	1	1	14.76	16.63	1.87
309	1	1	3	3	2	97.4	15.5	16.3386	1	10	2	1	2	1	1	13.38	15.75	2.37
310	1	1	3	6	1	90.8	12.4	15.0401	1	10	2	2	2	1	1	19.91	28.35	8.44
311	2	1	4	1	1	99	14	14.2843	1	10	2	2	2	2	1	20.47	18.65	-1.82
312	3	1	3	0	2	98	13.2	13.7443	1	10	2	2	2	1	2	13.87	16.26	2.39
313	2	1	5	1	1	101	15	14.7044	1	10	2	1	2	1	1	20.14	32.49	12.35
314	1	1	1	8	1	78.4	10.4	16.92	1	10	2	2	2	1	1	16	30.2	14
315	3	1	3	3	2	91.8	14.9	17.6808	1	10	2	1	2	2	1	15.66	19.89	4.23
316	1	0	4	3	1	97.5	14.9	15.6739	1	10	2	2	2			12.79	19.05	6.26
317	3	1	4	0	1	98.2	14.8	15.3475	2	10	2	2	2	1	1	22.43	28.2	5.77
318	2	1	6	6	2	117	18.3	13.3684	2	10	2	2	2	2	2	10.86	15.4	4.54
319	1	0
320	2	0	3	1	1	90.3	13.4	16.4335	2	10	2	1	2	1	1
321	2	1	2	0	1	80.4	10.7	16.5528	1	10	2	2	2	2	2	11.82	16.26	4.44
322	3	1	5	6	1	100.7	14.4	14.2005	1	10	2	1	2	1	1	14.26	17.73	3.47
323	2	1	1	9	1	81.5	12.1	18.2167	1	10	2	2	2	1	1	12.16	21.69	9.53
324	1	1	5	7	1	99.2	16	16.2591	2	8	1	1	2	2	2	10.32	10.78	0.46
325	1	1	1	11	2	84	13.7	19.4161	2	10	2	1	2	1	1	11.96	18.01	6.05
326	3	1	2	5	1	83.1	11.1	16.0739	1	10	2	2	2	1	1	14.22	23	8.78
327	3	1	3	0	2	89.5	11.8	14.7311	1	10	2	2	2	2	2	13.12	20.89	7.77
328	2	1	3	5	1	98.2	13.7	14.2068	1	10	2	2	2	1	1	16.34	23.03	6.69
329	1	1	2	0	2	81.6	10.4	15.619	1	10	2	2	2	1	1	15.13	19.82	4.69
330	2	1	7	2	2	107.3	17.6	15.2867	1	10	2	2	2	1	1	10.01	18.51	8.5
331	2	1	6	8	2	118.3	19.6	14.0051	1	10	2	1	2	2	1	20.62	21.93	1.31
332	2	1	3	3	1	98.4	19.6	20.2426	1	10	2	2	2	2	2	18.51	19.17	0.66
333	3	1	6	0	1	108.5	15.4	13.0816	1	10	2	2	2	1	1	17	21.65	4.65
334	1	1	6	0	2	111.1	18.1	14.6639	1	10	2	2	2	2	1	20.59	23.75	3.16
335	3	1	3	10	1	94.9	14.1	15.6562	1	10	2	2	2	2	2	12.63	17.98	5.35
336	3	1	5	7	2	108.2	17.3	14.7772	1	10	2	2	2	1	1	14.99	21.2	6.21
337	2	1	1	8	1	80.2	10.2	15.8581	1	10	2	1	2	1	1	15.31	24.87	9.56
338	1	1	1	8	1	82.7	11.2	16.376	1	10	1	2	2	1	1	14.52	19.16	4.64
339	1	1	5	9	2	111.5	19.7	15.8459	2	10	2	1	2	2	2	17.85	18.37	0.52
340	3	1	1	1	1	79	11.8	18.9072	1	10	2	2	2	1	1	18.08	24.23	6.15
341	2	1	3	1	1	96	14.8	16.059	1	10	2	2	2	1	1	17.19	28.53	11.34
342	3	1	6	2	2	110.5	16.2	13.2675	2	10	2	1	2	2	1	24.47	25.17	0.7
343	2	1	2	10	1	88.2	13	16.7111	1	10	2	2	2	1	2	33.22	30.93	-2.29
344	1	1	6	4	2	110.8	17.9	14.5805	1	10	2	2	2	1	1	30.07	42.99	12.92
345	2	1	3	5	2	92.9	13.1	15.1789	1	10	1	1	2	2	2	15.65	19.64	3.99
346	2	1	5	10	1	103.8	16.7	15.4996	1	10	2	2	2	1	1	16.87	18.54	1.67
347	3	1	9	8	2	94.8	15.6	17.3583	2	10	2	1	2	2	2	23.78	25.76	1.98
348	2	1	1	5	1	78.3	11.1	18.105	1	10	1	1	2	1	1	19.35	33.16	13.81
349	1	1	1	6	2	79.2	10.7	17.0582	1	10	1	2	2	2	1	20.25	22.52	2.27
350	3	1	4	3	1	104	16	14.7929	1	10	2	2	2	1	1	17.65	23.46	5.81
351	1	1	5	9	2	109.7	19.6	16.2871	1	10	2	2	2	2	2	12.39	16.01	3.62
352	3	1	6	3	2	107.5	20	17.3067	1	10	2	2	2	2	2	18.14	26.67	8.53
353	1	1	6	4	1	109.5	19.1	15.9296	1	10	2	2	2	1	1	16.28	22.86	6.58
354	3	1	1	1	2	71	10.9	21.6227	1	10	2	2	2	1	1	16.12	23.01	6.89
355	3	1	2	0	2	77.6	11.6	19.2635	1	10	2	1	2	1	1	15.24	21.91	6.67
356	1	1	1	7	2	76	10.8	18.6981	1	10	1	1	2	2	2	17.4	21.14	3.74
357	2	1	2	0	2	79.4	10.8	17.131	1	10	2	2	2	1	1	19.78	33.08	13.3
358	2	1	5	8	1	106.3	18.8	16.6376	1	8	2	2	2	2	1	12.52	14.7	2.18
359	2	0	1	4	1	80.4	13.7	21.1938	1	8	2	2	2			20.28	26.16	5.88
360	1	1	2	5	2	86.5	11.4	15.2361	1	10	2	2	2	2	2	25.96	23.68	-2.28
361	1	1	2	1	1	82	10.7	15.9131	1	8	2	2	2	2	2	16.07	17.69	1.62
362	1	1	2	9	2	79	10.3	16.5038	2	10	1	2	2	2	2	16.26	16.08	-0.18
363	1	1	2	4	1	82.1	10.7	15.8744	2	10	2	2	2	1	1	16.93	26.74	9.81
364	2	1	4	2	1	97.7	15.9	16.6574	1	10	2	2	2	1	1	14.58	18.56	3.98
365	1	1	1	1	1	72	10.8	20.8333	1	8	2	2	2	1	2	12.36	17.69	5.33
366	3	1	3	2	1	97.4	15.6	16.444	1	10	2	1	2	2	2	16.98	20.4	3.42
367	2	1	2	2	2	79	10.4	16.664	1	10	2	1	2	1	1	16.19	20	3.81
368	2	1	3	3	2	95.7	14.3	15.6139	1	10	1	2	2	1	1	15.43	23.59	8.16
369	2	1	6	4	1	115.8	18.4	13.7215	1	10	2	2	2	1	1	16.14	21.46	5.32
370	3	1	6	4	1	108	19.9	17.061	1	10	2	2	2	1	1	13.86	20.48	6.62
371	1	1	6	7	2	115.8	19.1	14.2435	1	10	2	2	2	2	2	11.85	13.71	1.86
372	3	1	5	6	2	108.2	19.8	16.9126	1	10	2	2	1	1	1	13.94	25.18	11.24
373	2	1	2	6	2	89.2	12.1	15.2074	1	10	2	1	2	1	1	20.83	31.04	10.21
374	1	1	2	7	1	84.6	12.5	17.465	1	10	2	2	2	1	1	24.71	28.76	4.05
375	3	1	6	0	2	107.9	17.8	15.2889	1	10	2	2	2	1	2	13.71	16.32	2.61
376	3	1	5	5	2	105.5	17.6	15.8128	1	10	2	2	2	1	1	18.16	24.06	5.9
377	3	1	3	0	1	95.4	13.4	14.7234	1	10	2	1	2	1	1	18.43	24.26	5.83
378	3	1	4	3	1	106.1	19.6	17.4111	1	10	2	1	2	1	1	15.84	19.4	3.56
379	1	1	5	1	2	101.8	15.9	15.3427	1	10	2	1	2	2	2	27.73	27.74	0.01
380	3	1	2	9	2	83	12	17.4191	1	10	2	2	2	1	1	15.26	26.75	11.49
381	1	1	3	9	1	100	15.8	15.8	1	10	2	1	2	1	1	16.05	25.24	9.19
382	2	1	1	10	1	86	12	16.225	1	10	2	1	2	1	1	15.43	25.05	9.62
383	3	1	5	1	2	100.6	15.5	15.3157	1	10	2	1	2	1	1	19.23	28.6	9.37
384	2	1	4	0	1	92	13.1	15.4773	1	10	2	2	2	1	1	14.49	23.77	9.28
385	1	1	6	0	1	105.1	16.7	15.1186	1	10	2	2	2	1	2	20.75	25.87	5.12
386	2	1	1	3	1	75	10.3	18.3111	1	10	2	1	2	1	1	16.11	20.63	4.52
387	1	1	5	0	1	110.1	18.9	15.5915	1	10	2	2	2	2	2	16.6	18.41	1.81
388	1	1	1	9	2	83	12.2	17.7094	1	10	2	2	2	2	2	27.62	33.9	6.28
389	3	1	1	7	1	82.3	10.8	15.945	1	10	2	1	2	1	1	16.66	26.94	10.28
390	3	1	2	8	2	87	12.6	16.6468	1	10	1	2	2	1	1	14.84	24.17	9.33
391	1	1	8	1	1	107.8	17.3	14.887	2	8	1	1	2	2	2	33.35	34.11	0.76
392	1	1	1	9	1	77.5	10.6	17.6483	1	10	2	2	2	2	2	21.13	22.41	1.28
393	1	1	1	0	2	72.8	10.1	19.0572	2	10	2	2	2	2	2	18.71	30.82	12.11
394	2	1	3	1	2	95	13.3	14.7368	1	10	2	2	2	2	2	18.22	17.31	-0.91

## Sheet: code
code	completion	sex	iv_place	iv_gauge	airway	probe	rater 1	rater 2
0	incomplete						Not audible	Not audible
1	complete	male	axillary vein	24G	tracheal intubation	right	Audible	Audible
2		female	basilic vein (upper arm)	22G	laryngeal mask	left
3			median cubital vein	20G	no device
4			basilic vein (forearm)	18G
5			ulnar vein	16G
6			cephalic vein (upper arm)
7			brachial vein
8			cephalic vein (forearm)
9			radial vein
10			dorsal hand vein
